# Supplementary material for: Target SSR-Seq: A Novel SSR Genotyping Technology Associate With Perfect SSRs in Genetic Analysis of Cucumber Varieties
Source: Front Plant Sci. 2019 Apr 24;10:531. doi: 10.3389/fpls.2019.00531 (PMC6492046; doi:10.3389/fpls.2019.00531)
Supplement: TABLE S2 — Information of 67 unpublished resequencing data used in this study. [file Table_2.XLSX]

## Sheet: Sheet1
Table S2. Information of 67 unpublished resequencing data used in this study.
Sample	Ecotype
7037A	Eurasian
7088D	Eurasian
7123C	East
7156A	Indian
7167B	XSBN
7200A	XSBN
7237A	East
7354A	Eurasian
AM56	Eurasian
BVRC01	East
BVRC02	East
BVRC03	East
BVRC04	East
BVRC05	East
BVRC06	East
BVRC07	East
BVRC08	East
BVRC09	East
BVRC10	East
BVRC11	East
BVRC12	East
BVRC13	East
BVRC14	East
BVRC15	East
BVRC16	East
BVRC17	East
BVRC18	East
BVRC19	East
BVRC20	East
BVRC21	East
BVRC22	East
BVRC23	East
BVRC24	East
BVRC25	East
BVRC26	East
BVRC27	East
BVRC28	East
BVRC29	East
BVRC30	East
BVRC31	East
BVRC32	East
BVRC33	East
BVRC34	East
BVRC35	East
BVRC36	East
BVRC37	East
BVRC38	East
BVRC39	East
BVRC40	East
BVRC41	East
BVRC42	East
CC3	XSBN
CG0002	Indian
CG6647	Eurasian
D31	East
D5	East
G421	Eurasian
H19	Eurasian
JY35	East
MB	Eurasian
Ou8	Eurasian
PI197088	Indian
QiuPeng	East
SpaceMaster	Eurasian
TrueLemon	Eurasian
WCC8	East
WI2757	Eurasian
