# Supplementary material for: Target SSR-Seq: A Novel SSR Genotyping Technology Associate With Perfect SSRs in Genetic Analysis of Cucumber Varieties
Source: Front Plant Sci. 2019 Apr 24;10:531. doi: 10.3389/fpls.2019.00531 (PMC6492046; doi:10.3389/fpls.2019.00531)
Supplement: TABLE S3 — Comparisons of Target SSR-seq in SSR genotyping with current methods. [file Table_3.XLSX]

## Sheet: comparisons of cost
Table S3. Comparisons of Target SSR-seq in SSR genotyping with current methods
Category	Target SSR-Seq	Common PAGE electrophoresis	Capillary electrophoresis with fluorescence	AmpSeq-SSR	whole genome sequencing	sanger sequencing
Suitable number of markers for a single PCR reaction	100~2000	1	1~8	1000~20,000	1M~100M	1
Success rate for primer degsin	>95%	~80%	~80%	78.2%	NA	NA
Average equencing depth	1000	NA	NA	595	5~10	NA
Precision of genotyping	1bp and single-base change	>5bp	2bp	1bp and single-base change	1bp and single-base change	1bp and single-base change
High throughput	YES	NO	NO	YES	YES	NO
Time consuming	72h	1d	1d	7d	30d	3d
Average cost($) for a single detection	7	1	2	40	~100	1
