# Supplementary material for: Target SSR-Seq: A Novel SSR Genotyping Technology Associate With Perfect SSRs in Genetic Analysis of Cucumber Varieties
Source: Front Plant Sci. 2019 Apr 24;10:531. doi: 10.3389/fpls.2019.00531 (PMC6492046; doi:10.3389/fpls.2019.00531)
Supplement: TABLE S4 — The genetic characteristic information of 16 core SSRs set in cucumber variety identification. [file Table_4.XLSX]

## Sheet: core SSRs
Table S4. The genetic characteristic information of 16 Core set SSRs in cucumber variety identification
SSRID	chr	start	end	ref_motif	alleleNum	PIC	ObservedHete	GeneticDiversity	Saturation
CuSSR121	Chr3	20507547	20507576	(TATAA)2(GGTGAG)3	6	0.686076	0.5474	0.731845	0
CuSSR002	Chr1	7726518	7726537	(CATA)5	4	0.46851	0.3768	0.56036	0.057554
CuSSR035	Chr2	20935940	20935954	(AAG)5	3	0.377952	0.5899	0.492211	0.179856
CuSSR106	Chr4	21106674	21106714	(CT)6(TTCTCT)3(TC)8	6	0.649543	0.5362	0.690559	0.52518
CuSSR064	Chr5	4094260	4094280	(CTCAATC)3	5	0.455268	0.5435	0.522343	0.683453
ZqCuSSR12	Chr6	22621037	22621060	(AAAATAAC)3	4	0.556919	0.1691	0.622864	0.834532
CuSSR113	Chr7	251749	251781	(CTT)11	3	0.31326	0.2158	0.380312	0.863309
ZqCuSSR1	Chr1	12303542	12303557	(ATT)5	3	0.337777	0	0.411366	0.884892
CuSSR036	Chr2	21903462	21903479	(AAG)6	3	0.457371	0.8657	0.556833	0.913669
ZqCuSSR10	Chr3	32842873	32842888	(ATA)5	2	0.352303	0.4173	0.456498	0.956835
ZqCuSSR4	Chr4	3220830	3220854	(TTGGTG)4	2	0.0857369	0.0797	0.0897658	0.956835
CuSSR101	Chr5	20995337	20995401	(CTCTTT)4(TC)7tttctctctcttttac(TTATTT)2	2	0.353596	0.3456	0.458883	0.985612
CuSSR080	Chr6	22367627	22367647	(CCTAAAC)3	3	0.537452	0.7698	0.613089	0.985612
CuSSR103	Chr1	15183513	15183564	(AT)4(AG)22	2	0.290253	0.2246	0.352316	0.985612
CuSSR025	Chr2	9328685	9328699	(AATAA)3	4	0.383752	0.442	0.469912	0.985612
CuSSR004	Chr3	33305118	33305135	(AGA)6	2	0.37395	0.4173	0.497904	0.985612
CuSSR118	Chr6	3719362	3719393	(TTTC)5tc(AATAT)2	3	0.517815	0.2698	0.602671	0.985612
