# Supplementary material for: Target SSR-Seq: A Novel SSR Genotyping Technology Associate With Perfect SSRs in Genetic Analysis of Cucumber Varieties
Source: Front Plant Sci. 2019 Apr 24;10:531. doi: 10.3389/fpls.2019.00531 (PMC6492046; doi:10.3389/fpls.2019.00531)
Supplement: TABLE S5 — Analysis of molecular variance (AMOVA) among populations based on 16 core SSRs set. [file Table_5.xlsx]

## Sheet: Table S4
Table S5. Analysis of molecular variance (AMOVA) among populations based on 16 core set SSRs
Source of variation	Df	Sum of squares	Mean of squares	Variance components	Percentage of variation
Between populations	1	427.8	427.8	1.3	29.6
Between samples Within populations	380	1854.2	4.9	1.7	37.6
Within samples	382	567.1	1.5	1.5	32.8
Total	763	2849.1	3.7	4.5	100
