# Supplementary material for: Target SSR-Seq: A Novel SSR Genotyping Technology Associate With Perfect SSRs in Genetic Analysis of Cucumber Varieties
Source: Front Plant Sci. 2019 Apr 24;10:531. doi: 10.3389/fpls.2019.00531 (PMC6492046; doi:10.3389/fpls.2019.00531)
Supplement: TABLE S6 — Core cucumber varieties in Chinese market. [file Table_6.XLSX]

## Sheet: Sheet1
Table S6. Core cucumber varieties in Chinese market
Pop1A (North China type)	Pop1B (South China type)	Pop2A (European type)	Pop2B (Xishuangbanna type)
Yuan feng yuan 6	Cui lv	Lv jing ling 5	15-1
Jing A008	Tang shan cui bao	Lv jing ling 4	34
Jin you yi	Lv chun dong	Chun yu	11-2
Jin you 35	Bei jing bai yu san	Chun qiu wang 2
Bo mei 5032	Lu huang gua san	Zhong nong 26
Zhong nong 18	Jin you 20-11	Jing yan mi ni 9
Jin you 303	Tian jiao ba	Qian de 1217
Jin you 38	Chun hua 1	Zhong nong 19
Sheng feng 908	Cui long	Zhong nong 29
Hua nai H1104	Tang shan qiu gua	Deltastar
Dong li	Yu fei cui
De rui te D19
P01
Jing yan you sheng
Xin jin chun si
Jin you 308
Jin yan si
De rui te 727
